# Supplementary material for: Mothers’ utilization and associated factors of preconception care in Africa, a systematic review and meta-analysis
Source: PLoS One. 2021 Jul 23;16(7):e0254935. doi: 10.1371/journal.pone.0254935 (PMC8301666; doi:10.1371/journal.pone.0254935)
Supplement: S1 Data — (XLSX) [file pone.0254935.s002.xlsx]

## Sheet: utilazation
No	Authors Name	Publication Year	Study area	Country	region	Study design	sample	prevalence(%)	log plv	SE PIV	LB PIV	UB PIV	PCAT	Quality
1	Yitayal Ayalew Goshu	2018	Adet town	Ethiopia	East	cross sectional	229	9.6	2.26176	1.94671	5.78444	13.4156
2	Tsrity Tadese Asresu	2019	Mekelle City	Ethiopia	East	cross sectional	561	18.2	2.90142	1.62904	15.0071	21.3929
3	Tesfanesh Lemma Demisse	2019	Debre Birhan Town	Ethiopia	East	cross sectional	410	13.4	2.59525	1.68236	10.1026	16.6974
4	Joan Okemo	2020	Aga Khan University Hospital & Maragua Level Four Hospital	kenya	East	cross sectional	194	25.8	3.25037	3.14131	19.643	31.957
5	Daniel Belema Fekene	2020	west shoa	Ethiopia	East	cross sectional	669	14.5	2.67415	1.3613	11.8319	17.1681
6	METASEBIA GETACHEW	Unpublished	Debre Berhan	Ethiopia	East	cross sectional	413	16.5	2.80336	1.82646	12.9201	20.0799
7	Ekem NN, et al	2015	Osun State	Nigeria	West region	cross sectional	375	34.1	3.5293	2.44796	29.302	38.898
8	Opeyemi Rebecca Akinajo	2020	Lagos	Nigeria	West region	cross sectional	50	86.8	4.46361	4.78698	77.4175	96.1825
9	Gezahegn, A. (2016)	unpublished	west Shoa Zon	Ethiopia	East	cross sectional	634	38.2	3.64284	1.92966	34.4179	41.9821
10	Napoleon NE	2018	teaching hospital Abakaliki	Nigeria	West region	cross sectional	453	10.3	2.33214	1.42812	7.50088	13.0991
11	Ayodeji A	2021	University College Hospital, Ibadan	Nigeria	West region	cross sectional	414	18.8	2.93386	1.92025	15.0363	22.5637
12	Taddese F.	Unpublished	Addis Abab	ethiopia	East	cross sectional	280	18.1	2.89591	2.30092	13.5902	22.6098
13	Setegn M.	2021	Mizan Aman	Ethiopia	East	cross sectional	605	16.2	2.78501	1.49797	13.264	19.136
14	Teshome F,	2021	Manna District	Ethiopia	East	cross sectional	623	6.3	1.84055	0.973411	4.39212	8.20788
15	Lawal TA, Adeleye AO.	2014	Nigeria	Nigeria	West region	cross sectional	602	2.5	0.916291	0.636318	1.25282	3.74718
16	Alsammani MA, et al	2017	Sudan	Sudan	East	cross sectional	1000	3.2	1.16315	0.556561	2.10914	4.29086
17	Boakye-Yiadom AK, et al	2020	Ghana	Ghana		cross sectional	200	15	2.70805	2.52488	10.0512	19.9488
18	Ahmed K, et al	2015	Sudan	Sudan		cross sectional	100	40	3.68888	4.89898	30.398	49.602
19	Ezegwui HU,	2008	Nigeria	Nigeria		cross sectional	1331	47.7	3.86493	1.36906	45.0167	50.3833
20	Al Darzi W, et al	2014		Egypt		cross sectional	660	8.8	2.17475	1.10272	6.63866	10.9613
21	Dessie MA, et al	2017		Ethiopia		cross sectional	417	3.5	1.25276	0.899973	1.73605	5.26395
22	Okon UA, et al	2020		Nigeria		cross sectional	586	27.6	3.31782	1.84661	23.9806	31.2194
23	Abdulmalek LJ.	2017		Libya		cross sectional	131	6	1.79176	2.07493	1.93313	10.0669
24	Senoga I.	Unpublished		Uganda		cross sectional	423	16.5	2.80336	1.80474	12.9627	20.0373
25	Adebo OO, et al	2017		Nigeria		cross sectional	300	3	1.09861	0.984886	1.06962	4.93038
26	Anzaku AS.	2013		Nigeria		cross sectional	543	7.4	2.00148	1.12337	5.1982	9.6018
27	C A. ENUKU , & FO. Adeyemo	2019		Nigeria		cross sectional	273	24.2	3.18635	2.59215	19.1194	29.2806
28	Habte A, et al	2020		Ethiopia			591	6.4	1.8563	1.00678	4.42671	8.37329

## Sheet: Ever 
No	Authors name	Publication year	Study area	Region	Study design	Sample size	Prevalence(%)	log plv	SE PIV	LB PIV	UB PIV	PCAT	Quality
1	(Abeje and Azage, 2015)	2015	Bahirdar city	Amhara	cross sectional	370	10	2.30259	1.55963	6.94313	13.0569
2	(Akibu et al., 2018)	2018	Adama	Oromia	cross sectional	386	57.7	4.05526	2.51457	52.7714	62.6286
3	(Bedaso et al., 2018)	2018	Hawassa	SNNPR	cross sectional	241	30.3	3.41115	2.96026	24.4979	36.1021
4	(Abebaw et al., 2017)	2017	Shashemene	Oromia	cross sectional	423	16.1	2.77882	1.787	12.5975	19.6025
5	(Afework, 2015)	2015	AA	AA	cross sectional	240	77.7	4.35286	2.68694	72.4336	82.9664
6	(Bante et al., 2018)	2018	W/Sodo	SNNPR	cross sectional	370	83	4.41884	1.95282	79.1725	86.8275
7	(Biset Ayalew and Adugna Horsa, 2017)	2017	Gonder	Amhara	cross sectional	286	49	3.89182	2.95597	43.2063	54.7937
10	(Yimer et al., 2017)	2017	AA	AA	cross sectional	272	24.6	3.20275	2.61137	19.4817	29.7183
11	Milkiyas, 2018	2018	East Wollega	Oromia	cross sectional	500	59.8	4.09101	2.1927	55.5023	64.0977
12	Idowe, 2018	2018	AA	AA	cross sectional	300	49.7	3.906	2.8867	44.0421	55.3579
13	Mekonnen et al., 2018	2018	Dire dawa	Dire dawa	cross sectional	282	80.1	4.38328	2.37749	75.4401	84.7599
14	Tigist B. 2016	2016	AA	AA	cross sectional	394	22.3	3.10459	2.09708	18.1897	26.4103
16	Gizachew Taddesse Akalu., et al	2016	AA	AA	cross sectional	313	6.4	1.8563	1.38343	3.68849	9.11151
18	Teka Girma, 2015	2015	West Hararghe	Oromia	cross sectional	232	6	1.79176	1.55918	2.94401	9.05599
19	Tadese E,	Unpublished	SPMMC	Ethiopia	cross sectional	280	18.1	2.89591	2.30092	13.5902	22.6098

## Sheet: Sex
Author/s name	Publication Year	A	B	C	D
(Abebaw et al., 2017)	2017	14	150	39	207	410
(Afework, 2015)	2015	86	25	87	25	223
(Akibu et al., 2018)	2018	37	49	62	75	223
(Bante et al., 2018)	2018	121	93	111	45	370
(Biset Ayalew and Adugna Horsa, 2017)	2017	74	107	66	39	286
(Feleke, 2016)	2016	26	638	19	442	1125
(Yimer et al., 2017)	2017	23	76	44	129	272
Idowe, 2018	2018	13	29	133	119	294
						3203

## Sheet: Experience
Author/s name	Publication Year	A	B	C	D
(Abebaw et al., 2017)	2017	10	205	43	152	410
(Afework, 2015)	2015	98	41	74	5	218
(Akibu et al., 2018)	2018	28	74	71	50	223
(Bante et al., 2018)	2018	77	67	155	71	370
(Biset Ayalew and Adugna Horsa, 2017)	2017	98	117	42	29	286
Idowe, 2018	2018	67	101	68	43	279
						1786

## Sheet: Profession
Author/s name	Publication Year	A	B	C	D
(Abebaw et al., 2017)	2017	28	155	25	202	410
(Afework, 2015)	2015	87	14	90	37	228
(Akibu et al., 2018)	2018	35	45	64	79	223
(Bante et al., 2018)	2018	121	53	111	85	370
(Biset Ayalew and Adugna Horsa, 2017)	2017	62	32	78	114	286
(Feleke, 2016)	2016	25	874	20	206	1125
Tigist B. 2016	2016	48	226	40	80	394
						3036

## Sheet: Knowldge
Author/s name	Publication Year	A	B	C	D
(Abebaw et al., 2017)	2017	38	219	15	138	410
(Bante et al., 2018)	2018	72	64	160	74	370
(Idowe, 2018)	2018	49	68	100	83	300
(Yimer et al., 2017)	2017	52	79	15	126	272
						1352

## Sheet: Training
Author/s name	Publication Year	A	B	C	D
(Afework, 2015)	2015	92	14	78	34	218
(Akibu et al., 2018)	2018	67	48	32	76	223
(Feleke, 2016)	2016	37	295	8	785	1125
(Idowe, 2018)	2018	73	62	76	89	300
(Milkiyas, 2018)	2018	143	50	156	151	500
(Yimer et al., 2017)	2017	45	126	22	79	272
						2638

## Sheet: Marital status
Author/s name	Publication Year	A	B	C	D
(Abebaw et al., 2017)	2017	42	182	11	175	410
(Afework, 2015)	2015	85	11	89	40	225
(Bante et al., 2018)	2018	136	64	96	74	370
(Biset Ayalew and Adugna Horsa, 2017)	2017	42	26	40	32	140
(Feleke, 2016)	2016	18	585	27	495	1125
(Idowe, 2018)	2018	44	56	101	93	294
(Tigist B. 2016)	2016	46	95	42	211	394
(Yimer et al., 2017)	2017	27	81	40	124	272
						3230

## Sheet: Educational status
Author/s name	Publication Year	A	B	C	D
(Afework, 2015)	2015	52	21	125	29	227
(Biset Ayalew and Adugna Horsa, 2017)	2017	4	4	78	54	140
(Idowe, 2018)	2018	58	80	88	68	294
(Milkiyas, 2018)	2018	36	76	263	125	500
(Yimer et al., 2017)	2017	13	54	54	151	272
						1433

## Sheet: Exposure Hx
Author/s name	Publication Year	A	B	C	D
(Akibu et al., 2018)	2018	73	38	26	89	226
(Feleke, 2016)	2015	26	527	19	553	1125
(Idowe, 2018)	2018	92	75	55	72	294
(Milkiyas, 2018)	2018	183	88	116	113	500
(Yimer et al., 2017)	2017	52	63	15	142	272
						2417

[truncated: 4 more sheets: Age, Type of institution, Vaccine availabilty, Sheet1]
